# Supplementary material for: Non-Targeted Nuclear Magnetic Resonance Analysis for Food Authenticity: A Comparative Study on Tomato Samples
Source: Molecules. 2024 Sep 19;29(18):4441. doi: 10.3390/molecules29184441 (PMC11434360; doi:10.3390/molecules29184441)
Supplement: Supplementary file 1 [file molecules-29-04441-s001.zip]

Archive with 1 entries (1 files):
- molecules-3174172-supplementary.pdf
